# Supplementary material for: SARS-CoV-2 survival on skin and its transfer from contaminated surfaces
Source: PLoS One. 2025 Jun 20;20(6):e0325235. doi: 10.1371/journal.pone.0325235 (PMC12180721; doi:10.1371/journal.pone.0325235)
Supplement: S1 Dataset — (CSV) [file pone.0325235.s003.csv]

surface	temperature	matrix	time_hrs	PFU
LabSkin	25	saliva	0	1400
LabSkin	25	saliva	0	1600
LabSkin	25	saliva	0	3600
LabSkin	25	saliva	0.5	800
LabSkin	25	saliva	0.5	800
LabSkin	25	saliva	0.5	580
LabSkin	25	saliva	2	100
LabSkin	25	saliva	2	220
LabSkin	25	saliva	2	56
LabSkin	25	saliva	4	100
LabSkin	25	saliva	4	120
LabSkin	25	saliva	4	340
LabSkin	25	saliva	6	100
LabSkin	25	saliva	6	140
LabSkin	25	saliva	6	200
LabSkin	25	saliva	16	66
LabSkin	25	saliva	16	32
LabSkin	25	saliva	16	34
LabSkin	25	saliva	20	40
LabSkin	25	saliva	20	10
LabSkin	25	saliva	20	24
LabSkin	25	saliva	24	12
LabSkin	25	saliva	24	10
LabSkin	25	saliva	24	8
LabSkin	25	saliva	30	4
LabSkin	25	saliva	30	2
LabSkin	25	saliva	30	4
LabSkin	25	saliva	48	0
LabSkin	25	saliva	48	0
LabSkin	25	saliva	48	0
LabSkin	37	saliva	0	1250
LabSkin	37	saliva	0	1750
LabSkin	37	saliva	0	1000
LabSkin	37	saliva	0.5	525
LabSkin	37	saliva	0.5	450
LabSkin	37	saliva	0.5	475
LabSkin	37	saliva	2	350
LabSkin	37	saliva	2	300
LabSkin	37	saliva	2	300
LabSkin	37	saliva	4	175
LabSkin	37	saliva	4	125
LabSkin	37	saliva	4	300
LabSkin	37	saliva	6	25
LabSkin	37	saliva	6	50
LabSkin	37	saliva	6	100
LabSkin	37	saliva	16	15
LabSkin	37	saliva	16	12.5
LabSkin	37	saliva	16	25
LabSkin	37	saliva	20	0
LabSkin	37	saliva	20	0
LabSkin	37	saliva	20	0
LabSkin	37	saliva	24	0
LabSkin	37	saliva	24	0
LabSkin	37	saliva	24	0
LabSkin	37	saliva	26	0
LabSkin	37	saliva	26	0
LabSkin	37	saliva	26	0
LabSkin	37	saliva	28	0
LabSkin	37	saliva	28	0
LabSkin	37	saliva	28	0
LabSkin	4	saliva	0	800
LabSkin	4	saliva	0	800
LabSkin	4	saliva	0	1000
LabSkin	4	saliva	0.5	1200
LabSkin	4	saliva	0.5	1200
LabSkin	4	saliva	0.5	2400
LabSkin	4	saliva	2	800
LabSkin	4	saliva	2	1400
LabSkin	4	saliva	2	1000
LabSkin	4	saliva	6	640
LabSkin	4	saliva	6	760
LabSkin	4	saliva	6	560
LabSkin	4	saliva	16	520
LabSkin	4	saliva	16	620
LabSkin	4	saliva	16	420
LabSkin	4	saliva	20	400
LabSkin	4	saliva	20	400
LabSkin	4	saliva	20	420
LabSkin	4	saliva	24	520
LabSkin	4	saliva	24	500
LabSkin	4	saliva	24	480
LabSkin	4	saliva	30	80
LabSkin	4	saliva	30	40
LabSkin	4	saliva	30	140
LabSkin	4	saliva	48	480
LabSkin	4	saliva	48	340
LabSkin	4	saliva	48	220
LabSkin	4	saliva	72	140
LabSkin	4	saliva	72	20
LabSkin	4	saliva	72	60
