# Supplementary material for: SARS-CoV-2 survival on skin and its transfer from contaminated surfaces
Source: PLoS One. 2025 Jun 20;20(6):e0325235. doi: 10.1371/journal.pone.0325235 (PMC12180721; doi:10.1371/journal.pone.0325235)
Supplement: S2 Dataset — (CSV) [file pone.0325235.s004.csv]

id	surface	drying_min	virus_skin	virus_surface	TE
Transfer	plastic	60	2000	1250	61.5
Transfer	plastic	60	1000	2750	26.7
Transfer	plastic	60	1750	5000	25.9
Transfer	plastic	60	42.5	3000	1.4
Transfer	plastic	60	75	750	9.1
Transfer	plastic	60	27.5	4250	0.6
Transfer	plastic	60	50	1750	2.8
Transfer	plastic	60	0	1750	0
Transfer	plastic	60	7.5	750	1
Transfer	plastic	60	175	1250	12.3
Transfer	plastic	60	62.5	375	14.3
Transfer	plastic	60	125	675	15.6
Transfer	plastic	60	0	35	0
Transfer	plastic	60	45	525	7.9
Transfer	plastic	60	57.5	1500	3.7
Transfer	plastic	60	15	275	5.2
Transfer	plastic	60	5	5	50
Transfer	plastic	60	15	55	21.4
Transfer	plastic	60	2.5	200	1.2
Transfer	metal	60	200	10000	2
Transfer	metal	60	500	7500	6.3
Transfer	metal	60	2750	175	94
Transfer	metal	60	50	2000	2.4
Transfer	metal	60	250	2750	8.3
Transfer	metal	60	325	2000	14
Transfer	metal	60	75	2500	2.9
Transfer	metal	60	0	1000	0
Transfer	metal	60	0	300	0
Transfer	metal	60	0	475	0
Transfer	metal	60	3500	1250	73.7
Transfer	metal	60	750	1000	42.9
Transfer	metal	60	0	2500	0
Transfer	metal	60	0	2750	0
Transfer	metal	60	0	3500	0
Transfer	metal	60	0	2000	0
Transfer	metal	60	0	1750	0
Transfer	metal	60	2.5	725	0.3
Transfer	metal	60	0	2750	0
Transfer	metal	60	0	2000	0
Transfer	metal	60	0	1250	0
Transfer	metal	60	2000	575	77.7
Transfer	metal	60	37.5	1250	2.9
Transfer	metal	60	0	2000	0
Transfer	cardboard	5	0	2000	0
Transfer	cardboard	5	0	1750	0
Transfer	cardboard	5	0	1000	0
Transfer	cardboard	5	0	750	0
Transfer	cardboard	5	0	500	0
Transfer	cardboard	5	0	1000	0
Transfer	cardboard	5	0	275	0
Transfer	cardboard	5	10	525	1.9
Transfer	cardboard	5	2.5	350	0.7
Transfer	cardboard	5	125	175	41.7
Transfer	cardboard	5	0	100	0
Transfer	cardboard	5	20	62.5	24.2
Transfer	cardboard	5	0	4000	0
Transfer	cardboard	5	0	100	0
Transfer	cardboard	5	0	30	0
Transfer	cardboard	5	0	10	0
Transfer	cardboard	5	0	25	0
Transfer	cardboard	5	0	400	0
Transfer	cardboard	5	0	175	0
Transfer	cardboard	5	0	37.5	0
Transfer	cardboard	60	0	0	NA
Transfer	cardboard	60	0	0	NA
Transfer	cardboard	60	0	0	NA
Transfer	cardboard	60	0	0	NA
Transfer	cardboard	60	0	0	NA
Transfer	cardboard	60	0	0	NA
