# Supplementary material for: SARS-CoV-2 survival on skin and its transfer from contaminated surfaces
Source: PLoS One. 2025 Jun 20;20(6):e0325235. doi: 10.1371/journal.pone.0325235 (PMC12180721; doi:10.1371/journal.pone.0325235)
Supplement: S3 Dataset — (CSV) [file pone.0325235.s005.csv]

experiment	People	skin_type	virus_skin	virus_surf	TE
A	A	volunteer	105	3050	3.3
A	A	volunteer	205	2250	8.4
A	A	volunteer	182.5	1550	10.5
A	A	volunteer	2.5	2600	0.1
A	A	volunteer	165	4250	3.7
A	NA	LabSkin	1697.5	1325	56.2
A	NA	LabSkin	387.5	1000	27.9
A	NA	LabSkin	5	2050	0.2
A	NA	LabSkin	170	2325	6.8
A	NA	LabSkin	955	1700	36
A	NA	LabSkin	620	800	43.7
B	B	volunteer	252.5	4175	5.7
B	B	volunteer	20	6000	0.3
B	B	volunteer	122.5	6950	1.7
B	B	volunteer	262.5	6075	4.1
B	B	volunteer	315	5675	5.3
B	B	volunteer	605	4075	12.9
B	NA	LabSkin	257.5	5350	4.6
B	NA	LabSkin	2025	3650	35.7
B	NA	LabSkin	150	5075	2.9
B	NA	LabSkin	107.5	2875	3.6
B	NA	LabSkin	202.5	5650	3.5
B	NA	LabSkin	2.5	5425	0
C	C	volunteer	692.5	2925	19.1
C	C	volunteer	1150	3500	24.7
C	C	volunteer	425	4850	8.1
C	C	volunteer	67.5	4100	1.6
C	C	volunteer	177.5	2900	5.8
C	NA	LabSkin	362.5	5275	6.4
C	NA	LabSkin	257.5	4825	5.1
C	NA	LabSkin	150	4200	3.4
C	NA	LabSkin	502.5	4050	11
C	NA	LabSkin	170	4400	3.7
D	D	volunteer	1205	3650	24.8
D	D	volunteer	1050	3625	22.5
D	D	volunteer	1850	2450	43
D	D	volunteer	1475	4200	26
D	D	volunteer	1675	2250	42.7
D	NA	LabSkin	387.5	4250	8.4
D	NA	LabSkin	137.5	4350	3.1
D	NA	LabSkin	7.5	6500	0.1
D	NA	LabSkin	725	4550	13.7
D	NA	LabSkin	657.5	4650	12.4
D	NA	LabSkin	217.5	4075	5.1
E	E	volunteer	132.5	4050	3.2
E	E	volunteer	102.5	3075	3.2
E	E	volunteer	70	2700	2.5
E	E	volunteer	50	4900	1
E	E	volunteer	240	3800	5.9
E	E	volunteer	87.5	6525	1.3
E	NA	LabSkin	925	2150	30.1
E	NA	LabSkin	92.5	1900	4.6
E	NA	LabSkin	437.5	2750	13.7
E	NA	LabSkin	175	4725	3.6
E	NA	LabSkin	365	2200	14.2
E	NA	LabSkin	840	2100	28.6
F	F	volunteer	635	3250	16.3
F	F	volunteer	400	1975	16.8
F	F	volunteer	35	1450	2.4
F	F	volunteer	650	2500	20.6
F	NA	LabSkin	60	525	10.3
F	NA	LabSkin	30	4100	0.7
F	NA	LabSkin	55	3700	1.5
G	G	volunteer	105	600	14.9
G	G	volunteer	2175	2500	46.5
G	G	volunteer	112.5	400	22
G	G	volunteer	1275	2725	31.9
G	NA	LabSkin	220	675	24.6
G	NA	LabSkin	252.5	850	22.9
G	NA	LabSkin	50	1500	3.2
G	NA	LabSkin	297.5	725	29.1
H	H	volunteer	500	2775	15.3
H	H	volunteer	132.5	2800	4.5
H	H	volunteer	167.5	3650	4.4
H	H	volunteer	875	3550	19.8
H	H	volunteer	570	2900	16.4
H	NA	LabSkin	95	5025	1.9
H	NA	LabSkin	582.5	4075	12.5
H	NA	LabSkin	1425	2275	38.5
H	NA	LabSkin	1225	3900	23.9
H	NA	LabSkin	92.5	875	9.6
I	I	volunteer	2250	91000	2.4
I	I	volunteer	975	51500	1.9
I	I	volunteer	300	92500	0.3
I	I	volunteer	90	76750	0.1
I	I	volunteer	950	70500	1.3
I	I	volunteer	355	56750	0.6
I	NA	LabSkin	1700	26200	6.1
I	NA	LabSkin	12550	30300	29.3
I	NA	LabSkin	5925	51000	10.4
I	NA	LabSkin	2.5	56500	0
I	NA	LabSkin	8650	60750	12.5
J	J	volunteer	13275	31500	29.6
J	J	volunteer	1875	29250	6
J	J	volunteer	4475	49750	8.3
J	J	volunteer	795	37250	2.1
J	NA	LabSkin	32.5	37500	0.1
J	NA	LabSkin	747.5	41750	1.8
J	NA	LabSkin	725	45750	1.6
J	NA	LabSkin	352.5	39250	0.9
J	NA	LabSkin	300	34500	0.9
J	NA	LabSkin	567.5	49250	1.1
